# Supplementary material for: Imaging in clinical trials: a patient-led questionnaire study to assess impact of imaging regimes on patient participation
Source: Res Involv Engagem. 2020 Apr 28;6:15. doi: 10.1186/s40900-020-00195-5 (PMC7189543; doi:10.1186/s40900-020-00195-5)
Supplement: Supplementary file 1 — Additional file 1. [file 40900_2020_195_MOESM1_ESM.zip]

Archive with 3 entries (3 files):
- Table 1a_Questionnaire - Group 1 - V4 - 07-04-15R1.docx
- Table 1b_Questionnaire - Group 2 - V4 - 07-04-15 (002)R1.docx
- Table 1c_Questionnaire - Group 3 - V4 - 07-04-15 (002)R1.docx
